# Supplementary material for: Adalimumab Decorated Nanoparticles Enhance Antibody Stability and Therapeutic Outcome in Epithelial Colitis Targeting
Source: Pharmaceutics. 2022 Feb 2;14(2):352. doi: 10.3390/pharmaceutics14020352 (PMC8879121; doi:10.3390/pharmaceutics14020352)
Supplement: Supplementary file 1 [file pharmaceutics-14-00352-s001.zip]

Archive with 1 entries (1 files):
- pharmaceutics-1568651-supplementary.pdf
